# Supplementary material for: The Performance of GALAD Score for Diagnosing Hepatocellular Carcinoma in Patients with Chronic Liver Diseases: A Systematic Review and Meta-Analysis
Source: J Clin Med. 2023 Jan 26;12(3):949. doi: 10.3390/jcm12030949 (PMC9918029; doi:10.3390/jcm12030949)
Supplement: Supplementary file 1 [file jcm-12-00949-s001.zip]

Archive with 1 entries (1 files):
- jcm-2159271-supplementary.pdf
